# Supplementary material for: Noise-induced hearing loss in farmworkers: a scoping review
Source: Front Public Health. 2025 Mar 3;13:1502489. doi: 10.3389/fpubh.2025.1502489 (PMC11913118; doi:10.3389/fpubh.2025.1502489)
Supplement: Supplementary file 3 [file Table_1.xlsx]

## Sheet: Sheet1
Noise-Induced Hearing Loss in Farmworkers: A Scoping Review *Laura Coco1, Marisa Fried1, Obdulia Loria1, Lluvia Vazquez1, Katherine Ekonomo2, Gabriela Sanchez1, Annie J. Keeney2, Cheryl L. Beseler3 1School of Speech, Language, and Hearing Sciences, College of Health and Human Services, San Diego State University, San Diego, California, USA 2School of Social Work, College of Health and Human Servi…

## Sheet: prevalence of HL
	Last name, first author	Publication Year	Year(s) of data collection	Title	Design	Farmworkers, farm owner, family members, or not defined?	Details, if provided	Subjective or objective hearing outcomes (or both)?	Inclusion criteria?	Adults, youth, or both?	What type of farmworker (i.e., animal, plant, etc.)	If animal farmers, what is the main commodity?	If plant, what is the main commodity?	What country was the study conducted in?	additional info on area	Sample size	ages (range or mean, SD)	sex, % male	race/ethnicity	Name of surveillance study if relevant	Control (comparison) group (if applicable)	audiogram and/or self-report measures	If subjective, what was the outcome measure (or question) used?	How was hearing loss defined? Decibel	Source of noise and dB level if available	Use of hearing protection (or "not reported")	Results	Associated with another paper in this review?
1	Lierle	1958	1957	The effect of tractor noise on the auditory sensitivity of tractor operators	1 group prevalence study	farmworkers	91 full-time tractor operators on Iowa farms	objective	Tractor drivers, no hearing loss as a result of ear disease, traumatic head injury or accidental sound blasts in military service.	Adults	tractor	livestock	N/A	US	Ohio	80	Not reported	1	Not reported			audiogram	N/A		Tractors (working & idling; 88-102.5 SPL in the 300-600 cycle octave band and 85-98 SLP over the 600-1200 cycle octave band)	not reported	Tractor drivers had worse hearing at 1kHz vs general population, tractor operators had greater "dips" in hearing at 4kHz, particularly among 30- 60 year olds.
2	Lawhorne	1976	1973	The health of farmers	Design not described	not defined		objective	Not specified	Adults	NS	NS	NS	US	Michigan	80	26-65	Not reported	Not reported			audiogram	N/A	> 25dB	Tractors	not reported	Younger farmers had hearing loss at >25 dB, older farmers had hearing loss even when controlling for presbycusis; hearing loss increased with tractor time.
3	Thelin	1983	Not provided.	High-frequency hearing loss in male farmers of Missouri	multi-group comparison study	not defined		objective	part of a 1979 Missouri Farmers Association Agri-Fair	Adults	NS	NS	NS	US	Missouri	161	25-64	1	Not reported			both	N/A	>20 dB	not reported	not reported	Hearing loss at 2 and 4kHz was higher for farmers than for office workers (16.8% vs 6.2%).
4	Pfeiffer	1984	1984	Aspects of physical fitness and health in Ontario dairy farmers	1 group prevalence study	not defined	"eligible census dairy farmers"	objective	ages 35-65, dairy farmers	Adults	Animal	Dairy	N/A	Canada	Ontario	106	32-67	1	Not reported			audiogram	N/A	Not defined.	Engine and motor noise from heavy agricultural machinery	not reported	increase in thresholds of 4 dB between each age decade, increase in thresholds at 4 and 6kHz.
5	Karlovich	1988	1983-1988	Hearing sensitivity in farmers	1 group prevalence study	not defined		objective	attendees at annual Wisconsin Farm Progress Days Exposition	Both	NS	NS	NS	US	Wisconsin	812	16-85	0.66	Not reported			audiogram	N/A	>20 dB	not reported	18-25% males, 9-15% females reported using hearing protection	Hearing was poorer with increasing age and at higher frequencies; hearing loss between 3-6kHz was worse for males vs females at all ages. High-frequency hearing loss was similar for farmers and non-farmers, and could not be attributed to age alone. An estimated 25% of males have hearing loss by age 30, 50% by age 50.
6	Kristensen	1988	1984 & 1986	Occupational hearing impairment in pig breeders.	Case report	not defined		objective	Case report of one pig breeder	Adults	Animal	Pig	N/A	Denmark		1	45	1	Not reported			audiogram	N/A	Not defined.	Pigs at 94-104 dBA, system for grinding and mixing pig fodder at 88 dBA, high-pressure cleaner 98-105 dBA	none used	Farmer had severely sloping normal to profound bilateral sensorineural hearing loss that was though tot be the result of noise related to pig breeding.
7	Broste	1989	1985-1988	Hearing loss among high school farm students.	multi-group comparison prevalence study	more than one	Students who work on farms and students who live in farm towns but don't do farmwork	objective	Students in vocational agriculture classes.	Children	NS	NS	NS	US	Wisconsin	872	12-19	0.89	Not reported		Age-matched non-farmers	audiogram	N/A	>10 dB	Tractor, Combine, Compressor, Elevator, Haybine, Chopper, Silo Unloader, Ginder, Chain Saw, Motorcycle/Snowmobile, Pistol/Rifle, Woodworking Equipment, Amplified Music	9-11%	Farm youth with more experience farming have a higher proportion of hearing loss. 71% of farm youth who live on farms and participate in farming activities had hearing loss.
8	May	1990	Not provided	Noise-Induced Hearing Loss in Randomly Selected New York Dairy Farmers	1 group prevalence study	more than one	farm operators and farmworkers	objective	Full-time dairy farmer, no exposure to noise louder than human speech 14 hours prior to testing	Adults	Animal	Dairy	N/A	US	New York State, Otsego County	49	43	0.94	Not reported	"an established cohort"		audiogram	N/A	>20 dB	Tractors and other farm implements	<20%	37% of participants had PTAs >20dB in either ear, and 65% had high-frequency PTAs >20dB. The left ear was worse than right. Hearing loss was related to years worked and age.	Occupational hearing loss in New York dairy farmers.
9	Marvel	1991	Not provided	Occupational hearing loss in New York dairy farmers.	2 group comparison prevalence study	not defined		objective	Full-time farmer (minimum 40hrs/wk), no unprotected occupational noise exposure during the 14 hours preceding testing	Adults	Animal	Dairy	N/A	US	New York State, Otsego County	49	43.5 (13)	0.94	Not reported	"an established cohort"	Age- and sex-matched rural nonfarmers	audiogram	N/A	≥20 dB	Farm machinery (tractors full throttle no cab 83-104 dBA, tractors full throttle with cab 77-88 dBA, feed carts 85-93 dBA, bedding choppers 94-102 dBA, milkhouse 72-94 dBA, chainsaws 105-115 dBA) also snowmobiles and ATVs for both work and recreation	participants "tend not to wear hearing protection" (p. 525)	A higher proportion of farmers had hearing loss in high and mid-frequencies versus non-farmers (high: 65% vs 37%; mid: 37% vs. 12%). Hearing loss was related to years worked and age. Left ears worse than right.	Noise-Induced Hearing Loss in Randomly Selected New York Dairy Farmers
10	Plakke	1992	Not provided.	Occupational hearing loss in farmers.	2 group comparison prevalence study	not defined	"The farmer subjects were solicited by contacting farm co-operatives, farm insurance groups, a hospital-based farm safety program, and by referrals from other farmers." (p. 189)	objective	No nonfarm occupational noise exposure greater than 6 months, No military noise exposure beyond basic training, Occasional-no recreational noise exposure	Adults	NS	NS	NS	US	Iowa	60	25-54	Not reported	Not reported		Age-matched non-noise exposed controls	audiogram	N/A	≥19 dB	not reported	not reported	Farmers exposed to noise have poorer hearing than individuals not exposed to noise. Among 25-34 year olds, hearing loss was 10%, among 35-44 year olds, 30%, and among 45-54 year olds, 50%.
11	Brackbill	1994	1986-1990	Prevalence of chronic diseases and impairments among US farmers, 1986-1990.	2 group comparison prevalence study	more than one	"Farmers were selected by the 1980 census occupation codes 473 (farmers) and 475 (farm managers)" (p. 1056)	subjective	Employed farmers	Adults	NS	NS	NS	US		2681	44.3	1	100% White	National Health Interview Survey	Other workers	self-report	"deaf in both ears or other hearing impairments"		not reported	not reported	The prevalence of hearing loss was higher for farmworkers (vs other workers) only among the oldest age group (older than 65 years old).
12	Eddington	1995	Not provided.	Noise induced hearing loss amongst Australian farmers	2 group comparison prevalence study	not defined		objective	Not specified	Adults	NS	NS	NS	Australia		25	25 - 50+	Not reported	Not reported		Age-matched office workers and academics	audiogram	N/A	≥20 dB	not reported	not reported	Farmworkers ages 35 and greater had more hearing loss than office workers. Greater hearing loss was associated with firearm use and holding multiple jobs among farmers.
13	Miyakita	1997	1993	Estimates of workers with noise-induced hearing loss and population at risk	1 group prevalence study	farmworkers		objective	Workers in major industry groups with NIHL with more than a 40 dB hearing loss at 4kHz that was caused by noise exposure from their work.	Adults	NS	NS	NS	Japan		360000	Agriculture/forestry/fishing combined	Not reported	Not reported	Periodical Medical Examination, Ministry of Labor	General population	audiogram	N/A	>40 dB	not reported	not reported	The estimated number of agricultural workers who have hearing loss more than 40 dB at 4kHz is 360,000, or 10% of all agricultural workers.
14	Varchol	1998	Not provided.	Farm residence increases risk of hearing loss among youth	2 group comparison study	farm family	farm resident children	objective		Children	NS	NS	NS	US	Ohio	211	6-19	Not reported	Not reported	Ohio Farm Family Health and Hazard Study (OFFHHS)	NHANES III	audiogram	N/A	> 25 dB	not reported	not reported	At 6kHz, the hearing thresholds of the farmworkers exceeded the control group by almost 6dB. High-frequency PTAs for farm youth were higher than non-farmworkers, indicating farmworkers are at a higher risk for hearing loss (RR: 1.87)
15	Solecki	1998	Not provided.	Occupational hearing loss among selected farm tractor operators employed on large multiproduction farms in Poland	2 group comparison prevalence study	farmworkers		objective	tractor driving was only occupation during the whole year	Adults	Tractor	N/A	N/A	Poland	South-eastern region	45	21-50	1	Not reported		Non-farmers	audiogram	N/A	≥20 dB	tractors and self-propelled agricultural machines	not reported	Farm tractor drivers had worse hearing from 3-6kHz versus control group. Hearing loss at > 20dB was found among 56% of farmworkers at high-frequency PTA, and 22% of farmworkers at mid-frequency PTA, no hearing loss in the control group. Hearing loss strongly correlated with number of years working.
16	Lupescu	1999	1996 - 1998	Hearing conservation program for farm families: an evaluation	1 group prevalence study	more than one	farm operators and family members	objective	Agricultural Health and Safety Network	Both	NS	NS	NS	Canada	Saskatchewan	1418	16-86	0.767	Not reported			audiogram	N/A	>25 dB	not reported	Males 47% n=507; Females 18% n=58 (of both males and females who reported any hearing protection use >60% used hearing protection less than half the time they were exposed to noise.	31% of farmworkers had "early" hearing loss, defined as a notch of at least 15dB at 3, 4, or 6kHz.
17	Beckett	2000	1995-1997	Hearing conservation for farmers: Source apportionment of occupational and environmental factors contributing to hearing loss.	1 group prevalence study	more than one	refers to sample as both "young farmers" and "farm families"	objective	normal otoscopic examinations, normal tympanometry, high quality audiograms, agreed to interview	Adults	animal	dairy/livestock	N/A	US	New York	193	48 (median)	0.85	Not reported	New York Farm Family Health and Hazard Survey Study		audiogram		>25 dB	Firearms, tractors, combine, chain saws, grain dryers. Tractors (90.7 avg dBA), Milk Area (76.4 avg dBA), Milk House (82.2 avg dBA), Vacuum Pump (91.9 avg dBA), Milk Cooling Compressor (83.8 avg dBA), Bedding Chopper (93 avg dBA), Fruit/Vegetable Processing Area (83 avg dBA), Fruit Vegetable Utility Room (83.5 avg dBA), Feed Unloading Area (90.4 avg dBA).	not reported	Nearly all of the farmworkers (98%) had hearing loss. Hearing loss was associated with age, male sex, education, years hunting with guns, years using a grain dryer, and history spraying crops with pesticides in the last year.
18	Firth	2001	Not Provided	Health of farmers in Southland: An overview.	1 group prevalence study	more than one	Farm owners, farm residents (i.e. partners and other relatives), and farmworkers	objective	All farm owners and workers ages 15 years and over identified from a public land valuation roll (telephone number could be found in telephone book)	Both	NS	NS	NS	New Zealand	Southland	586	15 - 60+	0.65	98% European			audiogram	N/A	Not defined.	not reported	not reported	28.7% of farmworkers ages 45 and older had hearing loss.
19	Hwang	2001	Not provided.	Predictors of hearing loss in New York farmers	1 group prevalence study	more than one	farm owners/operators, farmworkers, and family members	subjective	Year-round farmer or farm resident, must have completed initial telephone interview	Adults	Animal & plant	NS	dairy, fruit, vegetable, and specialty farms	US	New York	1622	45.7	0.67	Not reported	New York State Farm Family Health and Hazard Surveillance Project	General population	self-report	questions adapted from 1977 National Health Interview Survey; type of hearing trouble (deafness, tinnitus, etc.) and at least a little trouble hearing in one or both ears		Farm noise above 85 dBA (tractors, combines, chainsaws, grain dryers), Firearm use (39%, not found to significantly correlate with hearing loss)	Collected but details not reported	22% of farmworkers reported at least some trouble hearing in one or both ears. Age, sex, being from a livestock farm, loss of consciousness due to head trauma were all associated with hearing loss.	A comparison of self-reported hearing loss and audiometry in a cohort of new York farmers
20	Gomez	2001	Not provided.	A comparison of self-reported hearing loss and audiometry in a cohort of new York farmers	1 group prevalence study	more than one	farm owners/operators, farmworkers, and family members/farm residents	objective	adult farm workers and farm residents, 18 years or older and reside or work year-round on the participating farms	Adults	NS	NS	NS	US	New York	376	23-91	0.85	Not reported	New York State Farm Family Health and Hazard Surveillance Project		both	N/A	>25 dB	not reported	not reported	36% of farmworkers had at least some difficulty hearing in one or both ears, audiometric hearing loss was 9% for binaural low-frequency PTA, 29% for binaural mid-frequency PTA, and 47% for binaural high-frequency. Self-report and audiometry had the best agreement at binaural mid-frequency PTA.	Predictors of hearing loss in New York farmers
21	Teixeira	2002	Not provided.	Occupational Exposure to insecticides and their effects on the auditory system	2 group comparison study	farmworkers		objective	minimum of 3 years of exposure to insecticides	Adults	Plant	N/A	NS	Brazil		152	41.6 (6.9)	1	Not reported		Administrative workers	central auditory processing tests	frequency and duration patterns tests		motorized pumps (>90 dB)	34.7% used PPE (respirators, glasses, hearing protection, helmets)	A greater proportion of farmworkers who were exposed to insecticides had central auditory dysfunction (56%) compared to farmworkers who were unexposed (9.8%, RR = 7.8)
22	Kerr	2003	Not provided.	Perceived and measured hearing ability in construction laborers and farmers	2 group comparison prevalence study	more than one	owner-operators, hired workers or non-hired (farm family) member workers at least 20 hr. per week (p. 434)	objective	Worked at least 20hrs/week	Adults	NS	NS	NS	US	Midwest	150	50.1 (12.9)	0.893	98% White		Construction workers	audiogram	N/A	>25 dB	not reported	not reported	At 4kHz, 67% of farmworkers had hearing loss and 53% of construction workers had hearing loss. Perceived hearing loss was worse among those with measured hearing loss, although there was a poor relationship between perceived and measured hearing loss. Hearing loss was worse in males.	Validation of a questionnaire to identify hearing loss among farm operators
23	Stewart	2003	Not Provided	Perceived effects of high frequency hearing loss in a farming population.	1 group descriptive study	not defined		both	Actively engaged in the farming industry	Adults	Animal & plant	NS	NS	US	Michigan	93	18 - 75	1	Not reported			both	SAC - 10-item questionnaire	Not defined.	farm noise (100% of participants), firearms (72%), other occupational (e.g. factory) work (32.2%), noisy hobbies (e.g. snowmobiles, fireworks) (35.4%), loud music (21.5%)	60% participants reported using hearing protection for an average of 34.5% of the time they were exposed to loud farm noise	Farmworkers over 50 years of age had significantly more hearing loss vs. younger farmworkers; part-time workers had poorer high-frequency hearing loss vs. full-time farmworkers, potentially because of the equipment they work with. Hearing loss worse at 6kHz.
24	Miyakita	2004	1970-1995	Noise exposure and hearing conservation for farmers of rural Japanese communities	2 group comparison prevalence study	farmworkers		objective	Not specified	Adults	Plant	N/A	Tea Harvesting and Sugar Cane Harvesting	Japan		1538	30-79	Not reported	Not reported		N = 4,300 office workers	audiogram	N/A	>40 dB	harvesting and processing machines (exceeding 8hrs/day of exposure to sound levels >85 dBA in 19/23 cases)	not reported	A greater proportion of farmworkers have hearing loss at 40dB at 4kHz versus office workers. Among participants in their 40s, 16.4% of farmworkers had hearing loss vs 9% of office workers. For participants in their 60s, 50.3% of farmworkers had hearing loss vs 29.9% of office workers.
25	Rabinowitz	2005	2001-2002	Hearing loss in migrant agricultural workers	2 group comparison prevalence study	farmworkers		both	Migrant agricultural worker, 18-75 years old, present at a health fair at a migrant camp in the Connecticut River Valley in 2001 or 2002	Adults	Plant	N/A	Tobacco, Apples, Commercial Nursery	US	Connecticut River Valley (New England states)	150	18-75	0.933	74.7% Hispanic		HHANES (Hispanic Health and Nutrition Examination Survey conducted from 1982-1984)	both	Researcher-developed questionnaire	>25 dB	machinery (35.3% of participants), tractors (36%), pesticides (52%), firearm use (21.3%) noisy job rest of the year (35.3%), loud music (58%)	14% participants reported use of hearing protection	More than half of participants had hearing loss between .5-6kHz, association between Hispanic ethnicity and reported hearing difficulty; farmworkers had greater prevalence of hearing loss vs. control group (HHANES); abnormal middle ear dysfunction in 19% of sample; this dysfunction associated with greater risk of hearing loss and subjective hearing difficulty.
26	Kumar	2005	Not provided	Effect of tractor driving on hearing loss in farmers in India	2 group comparison prevalence study	not defined		objective	minimum tractor-driving experience of 5 years, age 25-45yo, minimum land holding of 2 hectares, no concomitant diseases besides musculoskeletal/low back pain, no history of ear discharge, no regular travel via mechanized transport	Adults	Animal & plant	NS	NS	India	Two villages within 50-km of Delhi	50	34.06 (6.35)	1	"All from same ethnic group"		Age- and sex-matched non-tractor-driving farmers	audiogram	N/A	≥25 dB	tractors (>100 dBA), electric pump sets (>90 dBA), diesel pump sets (>90 dBA), fodder cutter machines (>90 dBA), flourmills (>90 dBA), thresher (>90 dBA), sugar cane crusher (>90 dBA) for over 8hr/day	not reported	Four (of 50) farmworkers in each group self-reported hearing difficulties. Audiograms showed more severe hearing loss in tractor drivers versus non-tractor driving farmworkers who were exposed to less noise.
27	Choi	2005	1991-1994	A Comparison of Self-Reported Hearing and Pure Tone Threshold Average in the Iowa Farm Family Health and Hazard Survey	1 group prevalence study	more than one	farm operators and family members	objective	Farmworkers	Adults	NS	NS	NS	US	Iowa	98	51.8 (12.8)	1	Not reported	Iowa Farm Family Health and Hazard Survey		both	"Any trouble hearing"	>25 dB	not reported	not reported	Prevalence of bilateral hearing loss according to the audiogram was 49.5%, higher in the oldest age group. Among older farmworkers, the prevalence of hearing difficulties using the self-report measure was lower than audiogram.
28	Carruth	2007	Not provided	The impact of hearing impairment, perceptions and attitudes about hearing loss, and noise exposure risk patterns on hearing handicap among farm family members	1 group prevalence study	farm family	farm family members	both	18 or older	Adults	NS	NS	NS	US	Louisiana	56	18-80	0.554	94.6% White non-Hispanic			both	1. 3 questions: 1-rate hearing as good, fair, or poor; 2-can you hear better in one ear, 3-if so, which one? 2. Ten items from the Abbreviated Profile of Hearing Aid Benefit (APHAB; Cox & Alexander, 1995)	≥20 dB	Lawn mowers/weed trimmers (44.6% of participants), power tools (41.1%), tractor without cab (39.3%), four-wheelers (35.7), hunting or shooting guns (17.9%), tractor with cab (16.1%), loud music (16.1%), dairy pumps (12.5%), hog confinement building (10.7%), boats (7.1%), Military service (7.1%), playing in a band (1.8%)	7.1% (n=4/56) wore hearing protection >50% of the time at work, 7.1% (n=4/56) reported wearing hearing protection during recreational noise exposure. Ear plugs were the only type of protection reported.	80.4% of farmworkers and their family members had high-frequency hearing loss. Left ear hearing loss poorer than right.
29	Gates	2007	Not provided.	A Pilot Study to Prevent Hearing Loss in Farmers	1 group prevalence study	not defined		subjective	Farmer in the targeted counties in Kentucky	Adults	NS	NS	NS	US	Kentucky	25	23-68	0.8				self-report	Researcher-developed: ‘‘have you ever had a hearing problem that you think was related to farming’’		Impact or impulsive noise exposure levels at or above 140 dBA (including tractors, air grinders, fans, and other equipment)	At Baseline: 60% (n=15) participants reported never using hearing protection while farming, 28% (n=7) reported seldom using hearing protection, 4% (n=1) reported sometimes using hearing protection, 4% (n=1) reported often using hearing protection, 4% (n=1) reported always using hearing protection.	36% of farmworkers currently have or have had a hearing problem related to farming.
30	Crawford	2008	1993-1997	Hearing loss among licensed pesticide applicators in the agricultural health study.	1 group prevalence study	not defined		objective	Used pesticides	Adults	NS	NS	NS	US	Iowa or North Carolina	14229	Not reported	1	100% White	Agricultural Health Study		self-report	Do you have trouble with your hearing in one or both ears (this is without a hearing aid)?		not reported	not reported	Self-reported hearing loss was 35%, prevalence increased with age. Applicators from Iowa had a greater odds of hearing loss vs. those from North Carolina. Exposure to pesticides was associated with increased risk of hearing loss.
31	Hoshino	2008	2006-2007	Ototoxicity study in workers exposed to organophosphate	1 group prevalence study	farmworkers		objective	Complaints of dizziness and occupational exposure to organophosphorus compounds	Both	Plant	N/A	NS	Brazil	Rio de Janeiro	18	16-59	0.278	Not reported			both	Not provided	Not defined.	not reported	22.2% used PPE (masks, gloves, and "proper apparel")	16 workers had irritative peripheral body balance disorder and 7 had sensorineural hearing loss
32	Renick	2009	1994-1996 (baseline), 2003-2004 (follow-up)	Hearing Loss Among Ohio Farm Youth: A Comparison to a National Sample	2 group comparison prevalence study	farm family	children in farm families	objective	Complete audiometric data, no ear drainage, 6-19 years old	Children	Plant	N/A	Grain	US	Ohio	212	4-21 at baseline; 12-31 at follow-up	0.55	98% White; 97% non-Hispanic	Ohio Farm Family Health and Hazard Study (OFFHHS)	National Health and Nutrition Examination Survey III (NHANES III)	both	Hearing History Questionnaire	>15 dB	loud music (24.2%), augers (14.4%), tractors without cabs (12.1%), and lawn mowers (9.8%)	not reported	Farm youth had a higher prevalence of hearing loss when compared to a national comparison sample, particularly at 6kHz (~50% of farm youth had hearing loss).
33	Berg	2009	1992 - 1996	Hearing conservation program for agricultural students: Short-term outcomes from a cluster-randomized trial with planned long-term follow-up	1 group prevalence study	farmworkers	rural high schools who lived or worked on farms and were active in farm work	objective	located in rural WI, active vocational ag program, agreement by school admin to participate	Children	NS	NS	NS	US	Wisconsin	690	12-17 at baseline, 15-20 at follow-up	0.653	Not reported			audiogram	N/A	>10 dB	not reported	classroom instruction, distribution of hearing protection devices, direct mailings, noise level assessments, and yearly audiometric testing	All farm youth participants have hearing loss at 6kHz but there does not appear to be any reduced level of NIHL over the 3-year follow-up period among farm youth randomized to the hearing conservation program.	Asymmetry in noise-induced hearing loss: evaluation of two competing theories
34	Johnson	2010	2009	Study finds self-report valid for assessing hearing loss incidence in farm population.	1 group prevalence study	not defined		both	potato grower, attended annual educational meeting in January 2009	Adults	Plant	N/A	Potatoes	US	Maine	84	Not reported	Not reported	Not reported			both	Researcher-developed	>25 dB	not reported	not reported	85.6% of farmworkers had audiometric hearing loss, and 87% of farmworkers self-reported hearing difficulties. There was good alignment between self-report and audiometric data.
35	Guida	2010	2007	Audiological Evaluation in workers exposed to noise and pesticide	1 group prevalence study	farmworkers		objective	Not specified	Adults	Plant	N/A	NS	Brazil	Minas	80	16-59	0.278	Not reported			audiogram	N/A		not reported	respiratory masks and ear plugs	Farmworkers exposed to both pesticides and noise had worse hearing thresholds according to audiometry when compared to farmworkers exposed to only noise.
36	Depczynski	2011	1994-2008	Changes in the hearing status and noise injury prevention practices of Australian farmers from 1994 to 2008.	1 group prevalence study	not defined		both	Farmworkers	Both	Animal & plant	Cattle	Grain	Australia	New South Wales, Queensland, Tasmania	8309	15-24	0.819	Not reported	Rural Noise Injury Prevention Program		both	Researcher-developed questionnaire	>20 dB	firearms, chainsaws, workshop tools, heavy machinery, tractors with cabins, uncabined tractors		Improvements in noise protection practices over the 14-year period in the study was evident in the reduction of mean hearing thresholds for all ages groups in sample
37	Humann	2011	Not provided.	Hearing loss and task-based noise exposures among agricultural populations	2 group comparison prevalence study	more than one	farm operators and farmworkers	objective	Farmworkers	Adults	Plant	N/A	Soybeans, wheat, corn and sugar beets	US	Iowa	960	56.5 (15.8)	0.593	Not reported	Keokuk County Rural Health Study (KCRHS)	non-farmers	audiogram	N/A	>25 dB	occupational-agricultural work. Survey included: noisy job other than farming , hunting or target shooting, ATV or motorcycle, chain saw, pneumatic or electric tools, tractor without a cab, tractor/combine with a cab, grain dryer, feed mill, hay chopper, livestock, hog confinement building	Never 19 participants (59.4%), Some of the Time 9 (28.1%), Most of the Time 3 (9.4%), All of the Time 1 (3.1%)	Farmers have greater hearing loss than non-farmers, self-reported years of work in specific tasks was poorly associated with hearing loss.
38	Depczynski	2011	1994-2001 and 2002-2008	Meeting national targets for preventing noise injury in young farmers (15-24 years)	1 group prevalence study	not defined		both	farmworkers that met inclusion criteria Ag Quip (not specified)	Both	NS	NS	NS	Australia	New South Wales	772	15-24	0.816	Not reported	Rural Noise Injury Prevention Program		audiogram		>20 dB	tractors, chainsaws, firearms, workshop tools	At baseline: while driving a tractor without cab 25.7% of participants always use protection, 34.7% sometimes, 39.7% never. While operating a chainsaw, 34.9% participants always use protection, 25.6% sometimes, 39.5% never. While using firearms, 11.3% of participants always use protection, 24.0% sometimes, 64.7% never. While using workshop tools, 19.3% always, 31% sometimes, 49.7% never. In other…	In male farmworkers, the proportion of farmworkers with normal vs noise-induced hearing loss improved significantly in both right (from 61.8% to 80.5%) and left ears (from 62.0% to 76.3%); in female farmworkers, the proportion of farmworkers with normal vs noise-induced hearing loss also improved significantly in both right (from 68.4% to 77.2%) and left ears (from 57.1% to 60.4%).
39	McCullagh	2012	Not provided.	Validation of a questionnaire to identify hearing loss among farm operators	1 group prevalence study	farmworkers		both	18 years of age, active in farming at least 20 hrs./week	Adults	Animal & plant	NS	NS	US	Midwest	98	52.2 (14.71)	0.88	97% White			both	NIDCD questionnaire	>25 dB	not reported	not reported	Overall, the NIDCD questionnaire did not have good agreement with audiogram results. The single item from the questionnaire "Do you have to strain to understand conversations" had moderate agreement with screening audiogram outcomes. More than 70% of the sample "failed" the questionnaire (indicating hearing loss) and audiometry revealed mean binaural thresholds at 4kHz at 38dB.	Perceived and measured hearing ability in construction laborers and farmers
40	Humann	2012	1994-2007	Effects of common agricultural tasks on measures of hearing loss	2 group comparison prevalence study	not defined		objective		Adults	Animal & plant	NS	NS	US	Iowa	1568	55.3 (16.4)	0.593	Not reported	Keokuk County Rural Health Study	Non-farmers	audiogram	N/A	Not defined.	hunting/ target shooting, all-terrain vehicle (ATV)/motorcycle riding, chain saw, electric/pneumatic tool use, farm noise, and agricultural tasks	not reported	This study found specific agricultural tasks were significant associated with hearing loss including hunting or target shooting, ATV or motorcycle riding, chain saw use, living on farm, and other agricultural tasks - but only for males. Significant associations were not identified for females. Average PTA for males PTA = 32.6 dB HL; females PTA = 20.0 dB HL
41	Solecki	2012	Not Provided	Hearing loss among private farmers in the light of current criteria for diminished sense of hearing.	2 group comparison prevalence study	farmworkers	private farmers	objective	Farmers with ear disease were excluded	Adults	NS	NS	NS	Poland		128	28–65	Not reported	Not reported		office workers	audiogram	N/A	>20 dB	not reported	not reported	78% of farmers had hearing loss over 20dB in the high frequencies, versus in the control group, 17% had high-frequency hearing loss. In farmers, hearing loss was associated with age and period of work.
42	Canton	2012	Not specified	The consequences of noise-induced hearing loss on dairy farm communities in New Zealand	1 group prevalence study	more than one	farm owners, farm operators, farmworkers, family members, other rural residents who served the farm community in some way	subjective	Farmworkers ages 18 and up	Adults	Animal	Dairy	N/A	New Zealand		74	Not reported	0.69	Not reported			self-report	Researcher-developed		not reported	not reported	Self-reported hearing difficulties were identified in 48% of dairy farmworkers. Hearing loss negatively impacts quality of life among farmworkers.
43	Berg	2014	2009-2010	Asymmetry in noise-induced hearing loss: evaluation of two competing theories	1 group descriptive study	farm family	rural high schoolers/young adults, some lived/worked on farms	objective	Initial recruitment: Students in grades 7 through 9; regular participants in farm work	Adults	NS	N/A	N/A	US	Wisconsin	355	29-33	0.68	Not reported			audiogram	N/A	Not defined.	occupational-agricultural work, firearms-gunshots	Men: Frequency of use (guns) Never 33.5%, Sometimes 7.8%, Often 13.6%, Frequently 18.9%, Always 26.2% (Agriculture) Never 35.1%, Sometimes 37.2%, Often 15.7%, Frequently 10.5%, Always 1.6%	At frequencies higher than 2kHz, men had more hearing loss and more asymmetry, and a different asymmetry pattern, than women. There was greater susceptibility to the left ear.	Hearing conservation program for agricultural students: Short-term outcomes from a cluster-randomized trial with planned long-term follow-up
44	Arve	2016	1996-1999	Simplified risk assessment of noise induced hearing loss by means of 2 spreadsheet models	2 group comparison study	not defined		objective	Participants from a larger hearing loss study	Adults	NS	NS	NS	Norway	N/A	4372	46.6 (11.1)	0.661	Not reported	Nord-Trøndelag Hearing Loss Study	office workers	audiogram	N/A	Not defined.	occupational noise- office workers, train drivers, train conductor, train and track maintenance workers, bus drivers, teachers, construction workers, miners, farmers, military	not reported	Higher prevalence of high-frequency hearing loss among farmworkers (18.3%) compared with reference group (teachers, 14.6%).
45	Masterson	2017	2003-2012	Prevalence of hearing loss among noise-exposed workers within the agriculture, forestry, fishing, and hunting sector, 2003-2012	multiple groups prevalence study	farmworkers		objective	Workers ages 18-75 with at least one audiogram during 2003-2012	Adults	Animal & plant	Cattle	Vegetable and melon	US	N/A	17299	Not reported	Not reported	Not reported	NIOSH OHL Surveillance Project		audiogram	N/A	>25 dB	not reported	not reported	The overall prevalence of hearing loss across sectors of agriculture, forestry, fishing, and hunting was 15%. Among crop agriculture workers, the prevalence was 13.18%, among animal agricultural workers, it was 16.55%. Prevalence varied by sub-groups.
46	Khadatkar	2017	Not provided.	Hearing Impairment of Indian Agricultural Tractor Drivers	2 group comparison prevalence study	not defined		objective	tractor drivers with more than 10 years of experience	Adults	NS	N/A	NS	India	N/A	30	40.8 (11.4)	1	Not reported		office workers	audiogram	N/A	>25 dB	tractors (six different models; one tractor was 4-wheel drive and 5 tractors were 2-wheel drive)	not reported	Audiometric thresholds of tractor drivers were worse than that of a comparison group (office workers). Tractor driving is estimated to add 7.1% excess risk of hearing loss.
47	Sena	2018	Not provided.	The hearing of rural workers exposed to noise and pesticides	Case report	farmworkers		objective	Not provided.	Adults	NS	NS	NS	Brazil	N/A	2	24-26	1	Not reported			audiogram	N/A	>25 dB	Rudimentary motor vehicle (noise measured in this vehicle was 88.3 dBA up to 93.4 dBA)	not reported	The farmworker who was exposed to pesticides had elevated high-frequency thresholds person had elevated high frequency audiometery thresholds
48	Ehlers	2018	3-4 years (dates not provided)	Hearing Loss and Hearing Protection Use Among Midwestern Farmers	1 group prevalence study	more than one	farm operators and farmworkers	objective	older than 14 years old from Farmer Market iD, Primary occupation, full time operators.	Both	NS	NS	NS	US	Nebraska	87	17-90	0.885	Not reported			audiogram	N/A	>25 dB	Farm equipment, all terrain vehicles, livestock, firearms, self-propelled equipment	ear muffs, earplugs	At baseline (pre-intervention) the average high-frequency PTA was 33.9dB among control group farmworkers and 23.6dB among intervention farmworkers. After four years, there were seven standard threshold shifts, most of which occurred in the left ear. Farmers' high-frequency PTA did not differ between groups following the educational intervention.
49	Khadatkar	2018	Not specified	Effect of age and duration of driving on hearing status of Indian agricultural tractor drivers	2 group comparison study	not defined		objective	tractor drivers with no previous history of exposure to intense noise	Adults	NS	NS	NS	India	Madhya Pradesh, Bhopal district	60	39.9 (9.7)	1	Not reported		office workers	audiogram	N/A	>25dB	Tractor	not reported	Hearing loss exceeded 25dBA for tractor drivers, but not for office workers except at the highest age group. Among tractor drivers, hearing loss was associated with age and driving experience (greater than or equal to 15 years).
50	Choochouy	2019	2016 - ?	Hearing loss in agricultural workers exposed to pesticides and noise	1 group prevalence study	farmworkers		objective	Conventional farmers: spraying pesticides at least one year before the study conducted. Organic farmers: certified organic; not use pesticides at least one year before study began	Adults	Plant	NS	NS	Thailand	3 agricultural areas: Pisanello, Nakhon Aswan, Basotho	335	47.9 (8.6)	0.57	Not reported			audiogram	N/A	>25 dB	Rice blower, Hand tractor, Riding tractor, Hand grass mower	not reported	Aging, smoking, increased use of pesticides (insecticide or organophosphate), use of agricultural machinery shown to contribute or be predictors to hearing loss.
51	Couth	2019	2006-2010	Hearing Difficulties and Tinnitus in Construction, Agricultural, Music, and Finance Industries: Contributions of Demographic, Health, and Lifestyle Factors	2 group comparison prevalence study	not defined		both	Participants from a larger sample from the UK Biobank	Adults	NS	NS	NS	UK	England, Scotland, Wales	2081	55.10 (7.98)	0.7247	98.60% White	UK Biobank	Compared with people who work in finance (low noise exposure)	both	Tinnitus: “Do you get or have you had noises (such as ringing or buzzing) in your head or in one or both ears that lasts more than 5 minutes at a time?”	SNR above -5.5 dB	Recreational noise (music), occupational noise	not reported	The prevalence of tinnitus was 18.59% in agricultural workers. The presence of hearing loss (defined as SNR above -5.5dB according to the digits in noise test) was 14.36%.
52	Lee	2019	2006-2008	Hearing impairment among Korean farmers, based on a 3-year audiometry examination	2 group comparison prevalence study	not defined		objective	20-99 years old	Adults	Animal & plant	NS	NS	South Korea	Provinces: Gyeonggi-do, Gangwon-do, Chungcheongbuk-do, Chungcheongnam-do, Jeollabuk-do, Jeollanam-do, Gyeongsangbuk-do, Gyeongsangnam-do	2027	59.1 (11.19)	0.447	Not reported	Farm Work Safety Model Project	Korean adults general population (Korean National Health and Nutrition Examination Survey)	audiogram	N/A	≥30 dB	not reported	not reported	The prevalence of moderate to profound hearing loss was 19.6%. Hearing loss increased with age. Hearing loss at 3kHz was more prevalent in men than women.
53	Fern	2019	2014 (April-October)	Factors associated with work accidents in a rural area in Minas Gerais Brazil	1 group prevalence study	farmworkers		subjective	18 or older, at least 5 years of work, not on sick leave, retired, or off work due to a work accident that occurred more than 1 year ago	Adults	NS	NS	NS	Brazil	Conceição da Pedras, southern Minas Gerais	170	Not reported	Not reported	Not reported			self-report	Researcher-developed questionnaire		Tractors, agricultural machinery, hand-held power tools, handling animals, use of agricultural trailers and pesticides	not reported	Noise-induced hearing loss was associated with increased occurrence of work accidents (OR 38.60).
54	van der Molen	2020	2004-2017	Trends in occupational diseases in the Italian agricultural sector, 2004–2017	1 group prevalence study	farmworkers		not specified	Occupational disease diagnosed by physician	Adults	Animal & plant	Dairy and meat	Fruits and vegetables	Italy		90040	Not reported	Not reported	Not reported	National Institute for Insurance against Workplace Accidents and Occupational Diseases (INAIL)		not specified	not specified		not reported	not reported	The incidence of hearing loss in the agricultural sector increased 7% between 2014 and 2017.
55	Farfalle	2022	2018 & 2020	Exposure to Solvents and Noise as a Risk Factor for Hearing Loss in Agricultural Workers	1 group prevalence study	farm operators		subjective	Randomly selected farm and ranch operators stratified by state	Adults	NS	NS	Does not specify	US	Iowa, Kansas, Minnesota, Missouri, Nebraska, North Dakota, South Dakota	7495	60.8 (11.0) - mild hearing loss; 66.9 (10.2) - moderate/severe hearing loss	up to 94.2%	Not reported	Farm and Ranch Health and Safety Survey administered by the Central States Center for Agricultural Safety and Health (CS-CASH)		self-report	“Does the operator have hearing loss (diagnosed or self-assessed)?”		Tractor, combine, implements, power tools, and other noise.	not reported	Exposure to both solvents and noise increased odds of moderate to severe hearing loss (OR 6.03).
56	Dungan	2023	2015	Noise exposure and hearing loss among tractor drivers in India	2 group comparison prevalence study	not defined		objective	At least 5 years of tractor driving experience & between 25-45 years old, not exposed to intense noise other than tractors	Adults	Tractor	N/A	N/A	India	Farm Machinery Training and Testing Institute, Biswanath Charily, Assam	30	33.2 (5.6)	1	Not reported		non-tractor drivers	audiogram	N/A	>25 dB	Tractors	not reported	The prevalence of high-frequency hearing loss was higher among tractor drivers than control group participants (50% vs 10%).
57	Coco	2024	2022	Hearing Difficulties Among Farmworkers in the México-US Southwest Border Region.	1 group prevalence study	farmworkers		subjective	Farmworkers ages 18 and up	Adults	Plant	N/A	Leafy vegetables	US	Arizona	132	18-81	0.67	100% Latino			self-report	Do you think you might have a hearing loss?		not reported	not reported	36% of participants reported they have or might have hearing difficulties.
																0
